# Supplementary material for: A closer look at four-dot masking of a foveated target
Source: PeerJ. 2016 Jun 2;4:e2068. doi: 10.7717/peerj.2068 (PMC4893326; doi:10.7717/peerj.2068)
Supplement: Data S1 [file peerj-04-2068-s001.xlsx]

## Sheet: Sheet1
Experiment 1
			Mask Duration
	Observer		Com. Offset	250 ms	500 ms
	1		0.8222	0.7	0.7889
	2		0.7111	0.5667	0.7
	3		0.9222	0.7	0.5333
	4		0.8556	0.8	0.7
	5		0.8111	0.5667	0.7889
	6		0.8111	0.8222	0.8111
	7		0.8778	0.7	0.7778
	Mean		0.830157	0.693657	0.728571
	Std Dev		0.0662738	0.100157	0.0968479
	Std Err		0.0250487	0.0378552	0.0366044
Experiment 2
				Mask Target Separation, 4DM, 250 ms						Mask Target Separation, Annulus, 250 ms
	Observer
			Com. Offset (7.2 arcmin)	7.2 arcmin	17.2 arcmin	27.3 arcmin	103.5 arcmin		Com. Offset (7.2 arcmin)	7.2 arcmin	17.2 arcmin	27.3 arcmin	103.5 arcmin
	1		0.6333	0.6222	0.6222	0.6222	0.5778		0.6778	0.4667	0.4778	0.5778	0.6
	2		0.8333	0.7889	0.8222	0.7444	0.7444		0.8333	0.7556	0.7889	0.7889	0.8
	3		0.7556	0.7222	0.7667	0.7778	0.7556		0.7444	0.5333	0.5556	0.6778	0.7333
	4		0.8222	0.7778	0.7667	0.8	0.8		0.7889	0.6333	0.6	0.6444	0.7333
	5		0.7556	0.6667	0.6556	0.6778	0.7222		0.7778	0.7222	0.8333	0.8	0.7444
	6		0.7111	0.7556	0.7222	0.6444	0.8111		0.8	0.7889	0.7889	0.8111	0.8
	7		0.6889	0.6222	0.7111	0.6556	0.6889		0.7667	0.7333	0.5778	0.7	0.7111
	8		0.7333	0.6556	0.6667	0.6333	0.6444		0.6111	0.4778	0.4778	0.5889	0.7111
	9		0.7444	0.7222	0.7222	0.6556	0.8333		0.7778	0.5667	0.7444	0.7667	0.7778
	Mean		0.741967	0.703711	0.717289	0.690122	0.730856		0.753089	0.630867	0.649389	0.706178	0.734556
	Std Dev		0.0620576	0.0643186	0.0626323	0.0663087	0.0831012		0.0682168	0.124192	0.1401	0.0902857	0.060973
	Std Err		0.0206859	0.0214395	0.0208774	0.0221029	0.0277004		0.0227389	0.0413975	0.0466999	0.0300952	0.0203243
Experiment 3
	Observer		No Dot				Com. Offset				250 ms
			Oblique Error	Cardinal Error	Overall Error		Oblique Error	Cardinal Error	Overall Err		Oblique Error	Cardinal Error	Overall Err
	1		52.6163	34.4005	43.6012		58.456	23.5289	40.8983		53.875	45.7506	53.917
	2		39.026	30.033	36.3729		30.5428	36.1042	34.4938		31.706	31.7193	39.0098
	3		17.5839	34.0561	27.4631		22.3848	25.6863	22.4433		29.9578	63.4433	39.9892
	4		31.5017	43.7853	39.467		28.7743	39.5752	36.0696		32.6701	61.8495	46.9177
	5		26.5139	53.3981	38.4303		20.0052	51.3009	34.0994		38.6892	50.798	41.7666
	6		46.0816	28.1042	35.2596		35.7772	24.8767	30.1868		36.5434	26.7049	34.4013
	7		32.9531	39.7957	40.6675		30.25	54.1441	41.9606		40.827	65.2384	60.7216
	8		28.9207	50.1244	42.2545		23.8316	63.3628	41.5845		38.8646	61.6337	45.1036
	9		33.0637	45.0162	43.8973		37.7367	56.8802	41.6608		35.3588	39.9155	41.9737
	Mean		34.2512	39.8571	38.6015		31.9732	41.7177	35.933		37.6102	49.6726	44.8667
	Std Dev		10.4688	8.86635	5.14335		11.5419	15.216	6.57815		7.08572	14.5127	8.08661
	Std Err		3.4896	2.95545	1.71445		3.84731	5.07201	2.19272		2.36191	4.83758	2.69554
	Observer		No Dot			Com. Offset			250 ms
			Sigma	Gaussian Weight		Sigma	Gaussian Weight		Sigma	Gaussian Weight
	1		11.601	0.5799		12.123	0.6231		10.3449	0.4589
	2		9.8905	0.6861		9.2163	0.7054		9.6584	0.6464
	3		13.5216	0.8026		11.1953	0.8089		13.487	0.6593
	4		11.5946	0.6331		9.607	0.6787		12.0264	0.5641
	5		11.6733	0.6556		12.2625	0.7191		13.2727	0.6347
	6		9.6066	0.70706		9.8075	0.75859		9.2724	0.69923
	7		12.3341	0.59718		13.9802	0.60945		10.0531	0.35205
	8		11.8916	0.60087		13.1388	0.60966		13.0277	0.52634
	9		8.9109	0.51974		10.1048	0.60969		11.3323	0.58708
	Mean		11.2249	0.642461		11.2706	0.680288		11.3861	0.569789
	Std Dev		1.46556	0.0827169		1.6969	0.0733763		1.63533	0.109986
	Std Err		0.16284	0.00919076		0.188544	0.00815292		0.181703	0.0122207
