# Supplementary material for: A closer look at four-dot masking of a foveated target
Source: PeerJ. 2016 Jun 2;4:e2068. doi: 10.7717/peerj.2068 (PMC4893326; doi:10.7717/peerj.2068)
Supplement: Supplemental Information 1 [file peerj-04-2068-s002.jasp › META-INF/MANIFEST.MF]

Manifest-Version: 1.0
Created-By: JASP 0.7.5.5
Data-Archive-Version: 1.0.2
JASP-Archive-Version: 2.0
