# Supplementary material for: A closer look at four-dot masking of a foveated target
Source: PeerJ. 2016 Jun 2;4:e2068. doi: 10.7717/peerj.2068 (PMC4893326; doi:10.7717/peerj.2068)
Supplement: Supplemental Information 1 [file peerj-04-2068-s002.jasp › metadata.json]

{
   "dataSet" : {
      "columnCount" : 3,
      "fields" : [
         {
            "measureType" : "Continuous",
            "name" : "Com Off",
            "type" : "number"
         },
         {
            "measureType" : "Continuous",
            "name" : "250 ms",
            "type" : "number"
         },
         {
            "measureType" : "Continuous",
            "name" : "500 ms",
            "type" : "number"
         }
      ],
      "rowCount" : 7
   }
}
