# Supplementary material for: A closer look at four-dot masking of a foveated target
Source: PeerJ. 2016 Jun 2;4:e2068. doi: 10.7717/peerj.2068 (PMC4893326; doi:10.7717/peerj.2068)
Supplement: Supplemental Information 2 [file peerj-04-2068-s003.jasp]

Archive with 7 entries (7 files):
- META-INF/MANIFEST.MF
- metadata.json
- xdata.json
- data.bin
- index.html
- analyses.json
- resources/0/state
