# Supplementary material for: A closer look at four-dot masking of a foveated target
Source: PeerJ. 2016 Jun 2;4:e2068. doi: 10.7717/peerj.2068 (PMC4893326; doi:10.7717/peerj.2068)
Supplement: Supplemental Information 2 [file peerj-04-2068-s003.jasp › analyses.json]

{
   "analyses" : [
      {
         "id" : 0,
         "name" : "AnovaRepeatedMeasuresBayesian",
         "options" : {
            "bayesFactorType" : "BF10",
            "betweenSubjectFactors" : [],
            "covariates" : [],
            "effects" : false,
            "effectsStepwise" : false,
            "modelTerms" : [
               {
                  "components" : [ "Mask Type" ],
                  "isNuisance" : false
               },
               {
                  "components" : [ "Separation" ],
                  "isNuisance" : false
               },
               {
                  "components" : [ "Mask Type", "Separation" ],
                  "isNuisance" : false
               }
            ],
            "posteriorEstimates" : false,
            "posteriorEstimatesCredibleIntervalInterval" : 0.950,
            "posteriorEstimatesMCMCIterations" : 10000.0,
            "priorWidth" : 0.50,
            "repeatedMeasuresCells" : [ "4DM1", "4DM2", "4DM3", "4DM4", "ANN1", "ANN2", "ANN3", "ANN4" ],
            "repeatedMeasuresFactors" : [
               {
                  "levels" : [ "Four Dot", "Annulus" ],
                  "name" : "Mask Type"
               },
               {
                  "levels" : [ "7.2 arcmin", "17.2 arcmin", "27.3 arcmin", "103.5 arcmin" ],
                  "name" : "Separation"
               }
            ]
         },
         "results" : {
            ".meta" : [
               {
                  "name" : "title",
                  "type" : "title"
               },
               {
                  "name" : "model comparison",
                  "type" : "table"
               },
               {
                  "name" : "effects",
                  "type" : "table"
               },
               {
                  "name" : "estimates",
                  "type" : "table"
               }
            ],
            "model comparison" : {
               "citation" : [
                  "Love, J., Selker, R., Marsman, M., Jamil, T., Dropmann, D., Verhagen, A. J., Ly, A., Gronau, Q. F., Smira, M., Epskamp, S., Matzke, D., Wild, A., Knight, P., Rouder, J. N., Morey, R. D., & Wagenmakers, E.-J. (2015). JASP (Version 0.7.5)[Computer software].",
                  "Morey, R. D., & Rouder, J. N. (2015). BayesFactor (Version 0.9.11-3)[Computer software].",
                  "Rouder, J. N., Morey, R. D., Speckman, P. L., & Province, J. M. (2012). Default Bayes factors for ANOVA designs. Journal of Mathematical Psychology, 56, 356-374."
               ],
               "data" : [
                  {
                     "% error" : "",
                     "BF10" : 0,
                     "BFM" : -0.2722834652498770,
                     "Models" : "Null model (incl. subject)",
                     "P(M)" : 0.20,
                     "P(M|data)" : -0.9287856283646470
                  },
                  {
                     "% error" : 0.8312520602210710,
                     "BF10" : 0.008821473572863611,
                     "BFM" : -0.2622701689613340,
                     "Models" : "Mask Type",
                     "P(M)" : 0.20,
                     "P(M|data)" : -0.9199641547917830
                  },
                  {
                     "% error" : 0.551480029016060,
                     "BF10" : 0.2412595273268050,
                     "BFM" : 0.01435262555267690,
                     "Models" : "Separation",
                     "P(M)" : 0.20,
                     "P(M|data)" : -0.6875261010378420
                  },
                  {
                     "% error" : 1.124601000030630,
                     "BF10" : 0.3259836659708390,
                     "BFM" : 0.1239497232804110,
                     "Models" : "Mask Type + Separation",
                     "P(M)" : 0.20,
                     "P(M|data)" : -0.6028019623938080
                  },
                  {
                     "% error" : 2.271555289540490,
                     "BF10" : 0.4159685351822240,
                     "BFM" : 0.2485293924413280,
                     "Models" : "Mask Type + Separation + Mask Type ✻ Separation",
                     "P(M)" : 0.20,
                     "P(M|data)" : -0.5128170931824230
                  }
               ],
               "footnotes" : [
                  {
                     "symbol" : "<em>Note.</em>",
                     "text" : "All models include subject."
                  }
               ],
               "schema" : {
                  "fields" : [
                     {
                        "name" : "Models",
                        "type" : "string"
                     },
                     {
                        "format" : "sf:4;dp:3",
                        "name" : "P(M)",
                        "type" : "number"
                     },
                     {
                        "format" : "sf:4;dp:3;log10",
                        "name" : "P(M|data)",
                        "type" : "number"
                     },
                     {
                        "format" : "sf:4;dp:3;log10",
                        "name" : "BFM",
                        "title" : "BF<sub>M</sub>",
                        "type" : "number"
                     },
                     {
                        "format" : "sf:4;dp:3;log10",
                        "name" : "BF10",
                        "title" : "BF<sub>10</sub>",
                        "type" : "number"
                     },
                     {
                        "format" : "sf:4;dp:3",
                        "name" : "% error",
                        "type" : "number"
                     }
                  ]
               },
               "title" : "Model Comparison - dependent"
            },
            "title" : "Bayesian Repeated Measures ANOVA"
         },
         "status" : "complete",
         "userdata" : null,
         "version" : "1.0"
      }
   ],
   "meta" : {
      "notes" : {
         "first" : {
            "format" : "markdown",
            "text" : "\n",
            "visible" : false
         }
      },
      "title" : "Results"
   }
}
