# Supplementary material for: A closer look at four-dot masking of a foveated target
Source: PeerJ. 2016 Jun 2;4:e2068. doi: 10.7717/peerj.2068 (PMC4893326; doi:10.7717/peerj.2068)
Supplement: Supplemental Information 4 [file peerj-04-2068-s005.jasp › analyses.json]

{
   "analyses" : [
      {
         "id" : 0,
         "name" : "TTestBayesianPairedSamples",
         "options" : {
            "bayesFactorType" : "BF10",
            "descriptives" : false,
            "descriptivesPlots" : false,
            "descriptivesPlotsCredibleInterval" : 0.950,
            "hypothesis" : "groupsNotEqual",
            "missingValues" : "excludeAnalysisByAnalysis",
            "pairs" : [
               [ "Com Off Gaussian Weight", "250 Gaussian Weight" ],
               [ "Com Off Sigma", "250 Sigma" ]
            ],
            "plotBayesFactorRobustness" : true,
            "plotHeight" : 340,
            "plotPriorAndPosterior" : true,
            "plotPriorAndPosteriorAdditionalInfo" : true,
            "plotSequentialAnalysis" : false,
            "plotSequentialAnalysisRobustness" : false,
            "plotWidth" : 420,
            "priorWidth" : 0.7070
         },
         "results" : {
            ".meta" : [
               {
                  "name" : "ttest",
                  "type" : "table"
               },
               {
                  "meta" : [
                     {
                        "name" : "descriptivesTable",
                        "type" : "table"
                     },
                     {
                        "meta" : "image",
                        "name" : "descriptivesPlots",
                        "type" : "collection"
                     }
                  ],
                  "name" : "descriptives",
                  "type" : "object"
               },
               {
                  "meta" : {
                     "meta" : [
                        {
                           "name" : "PriorPosteriorPlot",
                           "type" : "image"
                        },
                        {
                           "name" : "BFrobustnessPlot",
                           "type" : "image"
                        },
                        {
                           "name" : "BFsequentialPlot",
                           "type" : "image"
                        }
                     ],
                     "name" : "plotGroups",
                     "type" : "object"
                  },
                  "name" : "inferentialPlots",
                  "type" : "collection"
               }
            ],
            "inferentialPlots" : {
               "collection" : [
                  {
                     "BFrobustnessPlot" : {
                        "data" : "resources/0/_20.png",
                        "height" : 400,
                        "status" : "complete",
                        "title" : "Bayes Factor Robustness Check",
                        "width" : 530
                     },
                     "PriorPosteriorPlot" : {
                        "data" : "resources/0/_19.png",
                        "height" : 400,
                        "status" : "complete",
                        "title" : "Prior and Posterior",
                        "width" : 530
                     },
                     "name" : "Com Off Gaussian Weight - 250 Gaussian Weight",
                     "title" : "Com Off Gaussian Weight - 250 Gaussian Weight"
                  },
                  {
                     "BFrobustnessPlot" : {
                        "data" : "resources/0/_22.png",
                        "height" : 400,
                        "status" : "complete",
                        "title" : "Bayes Factor Robustness Check",
                        "width" : 530
                     },
                     "PriorPosteriorPlot" : {
                        "data" : "resources/0/_21.png",
                        "height" : 400,
                        "status" : "complete",
                        "title" : "Prior and Posterior",
                        "width" : 530
                     },
                     "name" : "Com Off Sigma - 250 Sigma",
                     "title" : "Com Off Sigma - 250 Sigma"
                  }
               ],
               "title" : "Inferential Plots"
            },
            "title" : "Bayesian T-Test",
            "ttest" : {
               "citation" : [
                  "Love, J., Selker, R., Marsman, M., Jamil, T., Dropmann, D., Verhagen, A. J., Ly, A., Gronau, Q. F., Smira, M., Epskamp, S., Matzke, D., Wild, A., Knight, P., Rouder, J. N., Morey, R. D., & Wagenmakers, E.-J. (2015). JASP (Version 0.7.5)[Computer software].",
                  "Morey, R. D., & Rouder, J. N. (2015). BayesFactor (Version 0.9.11-3)[Computer software].",
                  "Rouder, J. N., Speckman, P. L., Sun, D., Morey, R. D., & Iverson, G. (2009). Bayesian t tests for accepting and rejecting the null hypothesis. Psychonomic Bulletin & Review, 16, 225–237."
               ],
               "data" : [
                  {
                     ".separator" : "-",
                     ".variable1" : "Com Off Gaussian Weight",
                     ".variable2" : "250 Gaussian Weight",
                     "BF" : 27.74962908172190,
                     "error" : 2.146012251675690e-006
                  },
                  {
                     ".separator" : "-",
                     ".variable1" : "Com Off Sigma",
                     ".variable2" : "250 Sigma",
                     "BF" : 0.325709468445410,
                     "error" : 5.505039897280880e-005
                  }
               ],
               "footnotes" : [],
               "schema" : {
                  "fields" : [
                     {
                        "name" : ".variable1",
                        "title" : "",
                        "type" : "string"
                     },
                     {
                        "name" : ".separator",
                        "title" : "",
                        "type" : "separator"
                     },
                     {
                        "name" : ".variable2",
                        "title" : "",
                        "type" : "string"
                     },
                     {
                        "format" : "sf:4;dp:3",
                        "name" : "BF",
                        "title" : "BF₁₀",
                        "type" : "number"
                     },
                     {
                        "format" : "sf:4;dp:3",
                        "name" : "error",
                        "title" : "error %",
                        "type" : "number"
                     }
                  ]
               },
               "status" : "complete",
               "title" : "Bayesian Paired Samples T-Test"
            }
         },
         "status" : "complete",
         "userdata" : null,
         "version" : "1.0"
      }
   ],
   "meta" : {
      "notes" : {
         "first" : {
            "format" : "markdown",
            "text" : "\n",
            "visible" : false
         }
      },
      "title" : "Results"
   }
}
